# Supplementary material for: The rise of resilient healthcare research during COVID-19: scoping review of empirical research
Source: BMC Health Serv Res. 2023 Aug 7;23:833. doi: 10.1186/s12913-023-09839-0 (PMC10405417; doi:10.1186/s12913-023-09839-0)
Supplement: Supplementary file 3 — Supplementary Material 3 [file 12913_2023_9839_MOESM3_ESM.xlsx]

## Sheet: Sheet1
Supplementary File 3. Summary of included studies
	Authors	Title	Year	Journal	Country of corresponding author	Income classification	Study context	Study methods	Study data type	Micro level	Meso level	Macro level	Structure	Alignment	Coordination	Learning	Involvement	Risk awareness	Leadership	Communication	Physical consequences	Emotional consequences
1	Abu Mansour, S. I. and Abu Shosha, G. M.	Experiences of First-line Nurse Managers During COVID-19: A Jordanian Qualitative Study	2021	Journal of Nursing Management	Jordan	Middle	Hospital	Qualitative	Primary	0	1	0	1	1	1	1	0	0	1	0	1	1
2	Akinyemi, O. O. and Popoola, O. A. and Fowotade, A. and Adekanmbi, O. and Cadmus, E. O. and Adebayo, A.	Qualitative exploration of health system response to COVID-19 pandemic applying the WHO health systems framework: Case study of a Nigerian state	2021	Scientific African	Nigeria	Middle	Government & policy	Qualitative	Primary & secondary	0	0	1	1	0	0	0	0	0	1	1	0	0
3	Alajmi, A. and Adlan, N. and Lahyani, R.	Assessment of Supply Chain Management Resilience within Saudi Medical Laboratories during Covid-19 Pandemic	2021	Procedia CIRP	Saudi Arabia	High	Supply chain management	Quantitative	Primary	0	0	1	1	1	1	0	0	1	0	0	0	0
4	Aliyu, S. and Norful, A. A. and Schroeder, K. and Odlum, M. and Glica, B. and Travers, J. L.	The powder keg: Lessons learned about clinical staff preparedness during the early phase of the COVID-19 pandemic	2021	American Journal of Infection Control	United States	High	Hospital	Qualitative	Primary	1	0	0	1	1	1	1	1	1	1	1	0	0
5	Arcuri, R. and Bellas, H. C. and Ferreira, D. D. S. and Bulhoes, B. and Vidal, M. C. R. and Carvalho, P. V. R. D. and Jatoba, A. and Hollnagel, E.	On the brink of disruption: Applying Resilience Engineering to anticipate system performance under crisis	2022	Applied Ergonomics	Brazil	Middle	Community & specialised care	Qualitative	Primary	0	1	0	1	0	0	0	0	1	0	0	0	0
6	Ballantyne, H. and Achour, N.	The Challenges of Nurse Redeployment and Opportunities for Leadership during COVID-19 Pandemic	2022	Disaster Medicine and Public Health Preparedness	United Kingdom	High	Hospital	Mixed methods	Primary	1	0	0	1	1	1	1	0	0	1	1	0	1
7	Balqis-Ali, N. Z. and Fun, W. H. and Ismail, M. and Ng, R. J. and Jaaffar, F. S. A. and Low, L. L.	Addressing gaps for health systems strengthening: A public perspective on health systems' response towards covid-19	2021	International Journal of Environmental Research and Public Health	Malaysia	Middle	Government & policy	Qualitative	Primary	0	0	1	0	1	1	0	0	0	0	0	0	0
8	Brenner, A. B. and Knaub, M. and Robinson, K. and Lotspeich, M. and Eisen, J.	Building Resilience in the Face of Crisis: Lessons Learned from a Community Behavioral Healthcare Organization	2021	Journal of Behavioral Health Services & Research	United States	High	Community & specialised care	Qualitative	Primary	0	1	0	1	1	1	1	0	1	1	0	0	1
9	Cannedy, S. and Bergman, A. and Medich, M. and Rose, D. E. and Stockdale, S. E.	Health System Resiliency and the COVID-19 Pandemic: A Case Study of a New Nationwide Contingency Staffing Program	2022	Healthcare	United States	High	Primary care	Qualitative	Primary	0	1	0	1	1	0	1	1	0	0	0	0	0
10	Danhieux, K. and Buffel, V. and Pairon, A. and Benkheil, A. and Remmen, R. and Wouters, E. and van Olmen, J.	The impact of COVID-19 on chronic care according to providers: a qualitative study among primary care practices in Belgium	2020	BMC Family Practice	Belgium	High	Primary care	Qualitative	Primary	0	1	0	1	1	0	0	1	1	0	0	0	0
11	Gifford, R. and Fleuren, B. and van de Baan, F. and Ruwaard, D. and Poesen, L. and Zijlstra, F. and Westra, D.	To Uncertainty and Beyond: Identifying the Capabilities Needed by Hospitals to Function in Dynamic Environments	2021	Medical Care Research & Review	Netherlands	High	Hospital	Qualitative	Primary & secondary	0	1	0	1	1	1	1	1	1	1	1	0	0
12	Graetz, D. E. and Sniderman, E. and Villegas, C. and Ragab, I. and Laptsevich, A. and Maliti, B. and Naidu, G. and Zhang, H. and Gassant, P. and Nunes, L. and Arce, D. and Vasquez, J. M. and Arora, R. S. and Alcasabas, A. P. and Rusmawatiningtyas, D. and Raza, M. R. and Hamid, S. A. and Velasco, P. and Kambugu, J. and Vinitsky, A. and Bolous, N. S. and Haidar, C. E. and Bihannic, L. and Sa da B a…	Utilizing Multilingual Methods and Rapid Analysis for Global Qualitative Research During a Pandemic	2022	Global Qualitative Nursing Research	United States	High	Hospital	Qualitative	Primary	0	0	1	1	1	1	1	1	0	0	1	0	0
13	Graetz, D. E. and Sniderman, E. and Villegas, C. A. and Kaye, E. C. and Ragab, I. and Laptsevich, A. and Maliti, B. and Naidu, G. and Huang, H. and Gassant, P. Y. and Nunes Silva, L. and Arce, D. and Montoya Vasquez, J. and Arora, R. S. and Alcasabas, A. P. and Rusmawatiningtyas, D. and Raza, M. R. and Velasco, P. and Kambugu, J. and Vinitsky, A. and Rodriguez-Galindo, C. and Agulnik, A. and More…	Resilient health care in global pediatric oncology during the COVID-19 pandemic	2022	Cancer	United States	High	Hospital	Qualitative	Primary	0	1	0	1	1	1	1	1	0	0	1	0	1
14	Hodgins, M. and van Leeuwen, D. and Braithwaite, J. and Hanefeld, J. and Wolfe, I. and Lau, C. and Dickins, E. and McSweeney, J. and McCaskill, M. and Lingam, R.	The COVID-19 System Shock Framework: Capturing Health System Innovation During the COVID-19 Pandemic	2021	International Journal of Health Policy & Management	Australia	High	Hospital	Qualitative	Primary & secondary	0	1	0	1	1	1	1	1	1	1	1	0	1
15	Britton, C. R. and Hayman, G. and Stroud, N.	Awareness of Human Factors in the operating theatres during the COVID-19 pandemic	2020	Journal of Perioperative Practice	United Kingdom	High	Hospital	Qualitative	Primary	1	0	0	0	0	1	1	0	0	1	0	0	1
16	Juvet, T. M. and Corbaz-Kurth, S. and Roos, P. and Benzakour, L. and Cereghetti, S. and Moullec, G. and Suard, J. C. and Vieux, L. and Wozniak, H. and Pralong, J. A. and Weissbrodt, R.	Adapting to the unexpected: Problematic work situations and resilience strategies in healthcare institutions during the COVID-19 pandemic's first wave	2021	Safety Science	Switzerland	High	Hospital	Qualitative	Primary	0	1	0	1	1	1	1	1	0	1	1	1	1
17	Lakissian, Z. and Sabouneh, R. and Zeineddine, R. and Fayad, J. and Banat, R. and Sharara-Chami, R.	In-situ simulations for COVID-19: a safety II approach towards resilient performance	2020	Advances in Simulation	Lebanon	Middle	Hospital	Qualitative	Primary	1	0	0	0	0	1	1	0	0	0	0	0	0
18	Jovanovic, A. and Klimek, P. and Renn, O. and Schneider, R. and Oien, K. and Brown, J. and DiGennaro, M. and Liu, Y. and Pfau, V. and Jelic, M. and Rosen, T. and Caillard, B. and Chakravarty, S. and Chhantyal, P.	Assessing resilience of healthcare infrastructure exposed to COVID-19: emerging risks, resilience indicators, interdependencies and international standards	2021	Environment Systems & Decisions	Germany	High	Government & policy	Quantitative	Secondary	0	0	1	0	0	0	0	0	1	0	0	0	0
19	Karamagi, H. C. and Titi-Ofei, R. and Kipruto, H. K. and Seydi, A. B. W. and Droti, B. and Talisuna, A. and Tsofa, B. and Saikat, S. and Schmets, G. and Barasa, E. and Tumusiime, P. and Makubalo, L. and Cabore, J. W. and Moeti, M.	On the resilience of health systems: A methodological exploration across countries in the WHO African Region	2022	PLoS ONE	Congo	Low	Government & policy	Quantitative	Secondary	0	0	1	0	0	0	0	0	1	0	0	0	0
20	Karamagi, H. C. and Tumusiime, P. and Titi-Ofei, R. and Droti, B. and Kipruto, H. and Nabyonga-Orem, J. and Seydi, A. B. and Zawaira, F. and Schmets, G. and Cabore, J. W.	Towards universal health coverage in the WHO African Region: assessing health system functionality, incorporating lessons from COVID-19	2021	BMJ Global Health	Congo	Low	Government & policy	Quantitative	Secondary	0	0	1	1	0	0	0	0	1	0	0	0	0
21	Leslie, M. and Fadaak, R. and Pinto, N. and Davies, J. and Green, L. and Seidel, J. and Conly, J. and Forest, P. G.	Achieving Resilience in Primary Care during the COVID-19 Pandemic: Competing Visions and Lessons from Alberta	2021	Healthcare Policy	Canada	High	Primary care	Qualitative	Primary	0	1	0	1	0	1	0	1	1	0	0	0	0
22	Lyng, H. B. and Ree, E. and Wibe, T. and Wiig, S.	Healthcare leaders' use of innovative solutions to ensure resilience in healthcare during the Covid-19 pandemic: a qualitative study in Norwegian nursing homes and home care services	2021	BMC Health Services Research	Norway	High	Community & specialised care	Qualitative	Primary	0	1	0	1	1	0	1	1	0	1	1	0	0
23	Marshall, F. and Gordon, A. and Gladman, J. R. F. and Bishop, S.	Care homes, their communities, and resilience in the face of the COVID-19 pandemic: interim findings from a qualitative study	2021	BMC Geriatrics	United Kingdom	High	Community & specialised care	Qualitative	Primary	0	1	0	1	0	1	0	0	1	1	0	0	1
24	Martin, A. and Hatzidimitriadou, E.	Optimising health system capacity: A case study of community care staff's role transition in response to the coronavirus pandemic	2021	Health & Social Care in the Community	United Kingdom	High	Community & specialised care	Qualitative	Primary	1	0	0	0	0	0	0	0	0	0	0	0	1
25	Minka, S. O. and Minka, F. H. and Chauvin, A. and Revue, E. and Plaisance, P. and Casalino, E. and Choquet, C. and Agbessi, C. A.	Resilience strategy in emergency medicine during the Covid-19 pandemic in Paris	2021	Journal Europeen des Urgences et de Reanimation	France	High	Hospital	Qualitative	Primary	0	1	0	1	1	0	0	0	1	1	0	0	0
26	Nair, S. and Kannan, P. and Mehta, K. and Raju, A. and Mathew, J. and Ramach and ran, P.	The COVID-19 pandemic and its impact on mental health services: the provider perspective	2021	Journal of Public Health	India	Middle	Community & specialised care	Qualitative	Primary	1	0	0	0	0	0	0	1	0	0	1	0	0
27	Peat, G. and Olaniyan, J. and Fylan, B. and Breen, L. and Grindey, C. and Hague, I. and Alldred, D. P.	Mapping the resilience performance of community pharmacy to maintain patient safety during the Covid-19 pandemic	2022	Research In Social & Administrative Pharmacy	United Kingdom	High	Community & specialised care	Qualitative	Primary	1	0	0	1	1	0	1	0	1	0	1	1	0
28	Pilevari, N. and Shiva, M. V.	Country-Wide Resilience Model for the Health System: A Case Study on Iran, under Coronavirus Outbreak	2021	Iranian Journal of Public Health	Iran	Middle	Community & specialised care	Qualitative	Primary	0	0	1	0	0	0	0	0	0	0	0	1	1
29	Rios, C. and Ling, E. and Rivera Gutierrez, R. and Gonzalez, J. and Bruce, J. and Barry, M. and de Jesus Perez, V.	Puerto Rico Health System Resilience After Hurricane Maria: Implications for Disaster Preparedness in the COVID-19 Era	2021	Frontiers in Communication	Puerto Rico	High	Hospital	Qualitative	Primary	0	1	0	1	0	1	0	0	0	0	0	0	0
30	Slater, D. and Hollnagel, E. and MacKinnon, R. and Sujan, M. and Carson-Stevens, A. and Ross, A. and Bowie, P.	A systems analysis of the COVID-19 pandemic response in the United Kingdom - Part 1 - The overall context	2021	Safety Science	United Kingdom	High	Government & policy	Qualitative	Secondary	0	0	1	0	0	0	0	0	0	0	0	0	0
31	Smaggus, A. and Long, J. C. and Ellis, L. A. and Clay-Williams, R. and Braithwaite, J.	Government Actions and Their Relation to Resilience in Healthcare During the COVID-19 Pandemic in New South Wales, Australia and Ontario, Canada	2021	International Journal of Health Policy & Management	Canada	High	Government & policy	Qualitative	Secondary	0	0	1	1	0	0	0	0	0	0	0	0	0
32	Lotta, G. and Fern and ez, M. and Correa, M.	The vulnerabilities of the Brazilian health workforce during health emergencies: Analysing personal feelings, access to resources and work dynamics during the COVID-19 pandemic	2021	International Journal of Health Planning & Management	Brazil	Middle	Across levels: primary care, hospital, specialised care	Mixed methods	Primary	1	0	0	0	1	0	0	0	0	0	0	0	1
33	Seruwagi, G. and Nakidde, C. and Otieno, F. and Kayiwa, J. and Luswata, B. and Lugada, E. and Ochen, E. A. and Muhangi, D. and Okot, B. and Ddamulira, D. and Masaba, A. and Lawoko, S.	Healthworker preparedness for COVID-19 management and implementation experiences: a mixed methods study in Uganda's refugee-hosting districts	2021	Conflict & Health	Uganda	Low	Community & specialised care	Mixed methods	Primary	1	0	0	1	1	0	1	1	1	0	1	1	0
34	Snowdon, A. and Wright, A.	Digitally enabled supply chain as a strategic asset for the COVID-19 response in Alberta	2022	Healthcare Management Forum	Canada	High	Hospital	Qualitative	Primary & secondary	0	1	1	1	1	1	0	0	1	1	0	0	0
35	van Gool, F. and Bongers, I. and Bierbooms, J. and Janssen, R.	Whether and how top management create flexibility in mental healthcare organizations: COVID-19 as a test case	2022	Journal of Health Organization & Management	Netherlands	High	Community & specialised care	Qualitative	Primary	0	1	0	0	1	1	1	0	0	1	0	0	0
36	Yoon, S. and Goh, H. and Chan, A. and Malhotra, R. and Visaria, A. and Matchar, D. and Lum, E. and Seng, B. and Ramakrishnan, C. and Quah, S. and Koh, M. S. and Tiew, P. Y. and Bee, Y. M. and Abdullah, H. and Nadarajan, G. D. and Graves, N. and Jafar, T. and Ong, M. E. H.	Spillover Effects of COVID-19 on Essential Chronic Care and Ways to Foster Health System Resilience to Support Vulnerable Non-COVID Patients: A Multistakeholder Study	2022	Journal of the American Medical Directors Association	Singapore	High	Across levels: primary care, hospital, specialised care	Qualitative	Primary	1	1	1	1	1	1	0	1	0	0	0	0	0
37	Juarez-Ramirez, C.; Reyes-Morales, H.; Gutierrez-Alba, G.; Reartes-Penafiel, D. L.; Flores-Hernandez, S.; Munos-Hernandez, J. A.; Escalante-Castanon, A.; Malo, M.;	Local Health Systems Resilience in Managing the COVID-19 Pandemic: Lessons from Mexico	2022	Health Policy & Planning	Mexico	Middle	Primary care	Qualitative	Primary	0	1	0	1	1	0	1	1	1	0	0	0	0
38	Khalil, M.; Mataria, A.; Ravaghi, H.;	Building resilient hospitals in the Eastern Mediterranean Region: lessons from the COVID-19 pandemic	2022	BMJ Global Health	Egypt	Middle	Hospital	Qualitative	Primary	0	1	1	1	1	1	1	1	0	1	0	0	1
39	McCollum, R.; Zaizay, Z.; Dean, L.; Watson, V.; Frith, L.; Alhassan, Y.; Kollie, K.; Piotrowski, H.; Bates, I.; Anderson de Cuevas, R.; Harris, R.; Chowdhury, S.; Berrian, H.; Smith, J. S.; Tate, W. S.; El Hajj, T.; Ozano, K.; Hastie, O.; Parker, C.; Kollie, J.; Zawolo, G.; Ding, Y.; Dacombe, R.; Taegtmeyer, M.; Theobald, S.;	Qualitative study exploring lessons from Liberia and the UK for building a people-centred resilient health systems response to COVID-19	2022	BMJ Open	United Kingdom	High	Government & policy	Qualitative	Primary	0	1	1	1	1	1	1	0	0	0	1	1	1
40	Montas, M. C.; Klasa, K.; van Ginneken, E.; Greer, S. L.;	Strategic purchasing and health systems resilience: Lessons from COVID-19 in selected European countries	2022	Health Policy	United States	High	Supply chain management	Qualitative	Secondary	0	0	1	1	1	0	1	0	0	0	0	0	0
41	Parikh, N.; Chaudhuri, A.; Syam, S. B.; Singh, P.;	Fostering Resilient Health Systems in India: Providing Care for PLHIV Under the Shadow of COVID-19	2022	Frontiers in Public Health	India	Middle	Community & specialised care	Qualitative	Primary	1	1	0	1	0	1	0	1	0	0	0	1	1
42	Ranzani Rigotti, A.; Mara Zamarioli, C.; do Prado, P. R.; Helena Pereira, F.; Gimenes, F. R. E.;	Resilience of Healthcare Systems in the face of COVID-19: an experience report	2022	Revista da Escola de Enfermage da USP	Brazil	Middle	Hospital	Qualitative	Secondary	1	0	0	1	1	1	1	0	0	0	0	0	1
43	Shih, P.; Hallam, L.; Clay-Williams, R.; Carter, S. M.; Brown, A.;	Reimagining consumer involvement: Resilient system indicators in the COVID-19 pandemic response in New South Wales, Australia	2022	Health Expectations	Australia	High	Community & specialised care	Mixed methods	Primary	0	1	0	1	0	1	0	0	0	0	0	0	0
44	Stengel, S.; Roth, C.; Breckner, A.; Cordes, L.; Weber, S.; Ullrich, C.; Peters-Klimm, F.; Wensing, M.;	Resilience of the primary health care system - German primary care practitioners' perspectives during the early COVID-19 pandemic	2022	BMC Primary Care	Germany	High	Primary care	Qualitative	Primary	1	1	0	1	1	1	0	0	0	0	1	0	0
45	Smith, E. M. and Toro Hern and ez, M. L. and Ebuenyi, I. D. and Syurina, E. V. and Barbareschi, G. and Best, K. L. and Danemayer, J. and Oldfrey, B. and Ibrahim, N. and Holloway, C. and MacLachlan, M.	Assistive Technology Use and Provision During COVID-19: Results From a Rapid Global Survey	2020	International Journal of Health Policy & Management	Ireland	High	Supply chain management	Qualitative	Primary	0	1	1	0	0	0	0	0	0	0	0	0	0
46	Corbaz-Kurth, S.; Juvet, T. M.; Benzakour, L.; Cereghetti, S.; Fournier, C. A.; Moullec, G.; Nguyen, A.; Suard, J. C.; Vieux, L.; Wozniak, H.; Pralong, J. A.; Weissbrodt, R.; Roos, P.;	How things changed during the COVID-19 pandemic's first year: A longitudinal, mixed-methods study of organisational resilience processes among healthcare workers	2022	Safety Science	Switzerland	High	Hospital	Mixed methods	Primary	1	1	0	1	0	0	0	0	0	0	0	1	1
47	Saurin, T.A.; Wachs, P.; Bueno, W.P.; de Souza Kuchenbecker, R.; Boniatti, M.M.; Zani, C.M.; Clay-Williams, R.;	Coping with complexity in the COVID pandemic: An exploratory study of intensive care units	2022	Human Factors and Ergonomics in Manufacturing & Service Industries	Brazil	Middle	Hospital	Mixed methods	Primary	1	1	1	1	1	1	0	0	0	1	0	0	1
48	Dunleavy, L., Preston, N., Bajwah, S., Bradshaw, A., Cripps, R., Fraser, L. K., Maddocks, M., Hocaoglu, M., Murtagh, F. E., Oluyase, A. O., Sleeman, K. E., Higginson, I. J., & Walshe, C.	‘Necessity is the mother of invention’: Specialist palliative care service innovation and practice change in response to COVID-19. Results from a multinational survey (CovPall)	2021	Palliative medicine	United Kingdom	High	Hospital	Mixed methods	Primary	1	1	0	1	1	1	0	1	0	0	1	0	0
49	Spieske, A.; Gebhardt, M.; Kopyto, M.; Birket, H.	Improving resilience of the healthcare supply chain in a pandemic: Evidence from Europe during the COVID-19 crisis	2022	Journal of Purchasing and Supply Management	Germany	High	Supply chain management	Qualitative	Primary	1	1	1	1	1	1	0	0	1	0	0	0	0
50	Shah, A., Guessi, M., Wali, S., Ware, P., McDonald, M., O'Sullivan, M., Posada, J. D., Ross, H., & Seto, E.	The Resilience of Cardiac Care Through Virtualized Services During the COVID-19 Pandemic: Case Study of a Heart Function Clinic	2021	JMIR cardio	Canada	High	Community & specialised care	Qualitative	Primary	0	1	0	0	0	0	0	1	0	0	0	1	0
